# Supplementary material for: Distribution Characteristics and Risk Assessment of 57 Pesticides in Farmland Soil and the Surrounding Water
Source: Toxics. 2024 Jan 18;12(1):85. doi: 10.3390/toxics12010085 (PMC10818738; doi:10.3390/toxics12010085)
Supplement: Supplementary file 1 [file toxics-12-00085-s001.zip]

Archive with 1 entries (1 files):
- toxics-2798927-supplementary.pdf
